# Supplementary material for: Expanding two-way texting for post-operative follow-up: A cost analysis of the implementation and scale-up in routine voluntary medical male circumcision settings in South Africa
Source: PLOS Glob Public Health. 2025 Apr 22;5(4):e0004049. doi: 10.1371/journal.pgph.0004049 (PMC12013885; doi:10.1371/journal.pgph.0004049)
Supplement: S1 Table — Modifiable Excel spreadsheet for 2wT costing during stepped wedge expansion study and for additional scenario analysis. (XLSX) [file pgph.0004049.s001.xlsx]

## Sheet: Summary cost-components
Cost components considered for cost analysis of 2023 modified stepped wedge expansion study of 2wT for VMMC follow-up in South Africa
Activities	Cost component	Description
2023 stepped wedge expansion study
Personnel	The staff salary of a central "hub" nurse, project administrator, and IT professional for 2wT system maintenance.
Recurrent system costs	Includes research and routine costs associated with hosting and maintaining the 2wT system, including: server fees (Amazon Web Services), SMS gateway integration (RapidPro), and API fee (Africa Is Talking)
Equipment	The cost of a laptop and cellphone for hub nurse.
Technology fees for staff	Includes airtime costs for hub nurse and messaging costs for 2wT clients.
2024 busy season: scale-up of seasonal support staff
Personnel	The staff salary of additional FTE for hub nursing support during high enrolling time periods and the stipend provided to three additional interns hired for support at implementing sites from March - August 2024.
Equipment	The cost of three tablets provided to interns.
Technology fees for staff	Monthly data charges for additional staff.

## Sheet: Stepped wedge
Cost analysis of 2023 modified stepped wedge expansion study of 2wT for VMMC follow-up in South Africa
Cost Summary
Cost Category	Cost per client	Total cost for study period		Intensive stepped wedge parameters
Routine-administration				Days	276
Recurrent costs	0.503259	1301.43		Proportion of year	0.756164
Variable costs	0.25838	668.171		Number of 2wT clients	2586
Personnel costs	3.38062	8742.29
Total	4.14226	10711.9
Research-specific
Recurrent costs	0.263166	680.548
Capital costs	0.023371	60.4373
Personnel costs	5.09981	13188.1
Total	5.38635	13929.1
Total	9.52861	24641		2
Routine-adminstration
Recurrent costs
No	Item	Description	Monthly Cost	Months	Currency (1=ZAR, 2=USD)	Exchange rate	Annual cost (USD)	Proportion of year	% for intervention	Total cost	Notes	Cost category
2	API fee	Africa is Talking (API)	2000	12	1	0.0538292	1291.9	0.756164	1	976.889		Recurrent costs - research
3	SMS bundles	TextIT (SMS bundles)	25	12	2	18.5773	300	0.756164	1	226.849		Recurrent costs - research
4	Airtime	For hub RN patient calls	200	12	1	0.0538292	129.19	0.756164	1	97.6889		Recurrent costs - research
Total										1301.43
Variable costs
No	Item	Description	Unit Cost	Messages per client		Total messages	Total cost	Currency (1=ZAR, 2=USD)	Exchange rate	USD	Clients	Total cost	Notes	Cost category
				Outbox	Inbox
1	SMS messaging costs	Cost per sending/receiving SMS message for client	0.24	13	7	20	4.8	1	0.0538292	0.25838	2586	668.171		Variable costs - routine
Total												668.171
Personnel costs
No	Item	Description	Salary range (monthly)		Monthly Salary	Currency (1=ZAR, 2=USD)	Exchange rate	Monthly Salary (USD)	Annual Salary (USD)	Proportion of year	FTE	Total cost	Notes	Cost category
			Min	Max
1	Enrolled nurse (hub RN)	For 2wT client management & referral for AE follow-up	25000	28000	26500	1	0.0538292	1426.47	17117.7	0.756164	0.4	5177.51		Personnel costs - routine
2	Project administrator	Site training and mentoring	--	--	9667	1	0.0538292	520.367	6244.4	0.756164	0.2	944.359		Personnel costs - routine
3	IT professional	On-going maintenance of 2wT system	4125	4500	4312.5	1	18.5773	4312.5	51750	0.756164	0.0669643	2620.41	Est. 10hrs/month to maintain 2wT system	Personnel costs - routine
Total												8742.29
Research-specific
Recurrent costs
No	Item	Description	Min	Max	Monthly Cost	Months	Currency (1=ZAR, 2=USD)	Exchange rate	Annual cost (USD)	Proportion of year	% for intervention	Total for study period	Notes	Cost category
1	AWS fee	AWS fee (hosting production & dev/test server)	50	100	75	12	2	18.5773	900	0.756164	1	680.548		Recurrent costs - research
Total												680.548
Capital costs
No	Item	Description	Unit Cost	Number	Currency (1=ZAR, 2=USD)	Exchange rate	Total cost (USD)	Useful life (yrs)	Discount rate	Annuity factor	Annual cost	Proportion of year	% for intervention	Total adj. cost for study period	Total unadj. cost for study period	Notes	Cost category
1	Laptop	For hub RN use for 2wT client management	6500	1	1	0.0538292	349.89	5	0.03	4.57971	76.4	0.756164	1	57.771	349.89		Equipment (capital cost)
2	Cellphone	For hub RN use to contact 2wT clients	300	1	1	0.0538292	16.1488	5	0.03	4.57971	3.52616	0.756164	1	2.66635	16.1488		Equipment (capital cost)
Total														60.4373	366.039
Capital costs
No	Item	Description	Salary range (monthly)		Monthly Salary	Currency (1=ZAR, 2=USD)	Exchange rate	Monthly Salary (USD)	Annual Salary (USD)	Proportion of year	FTE	Total cost	Notes	Cost category
			Min	Max
1	Enrolled nurse (hub RN)	For 2wT client management & referral for AE follow-up	25000	28000	26500	1	0.0538292	1426.47	17117.7	0.756164	0.8	10355		Personnel costs - research
2	Project administrator	Site training and mentoring	--	--	9667	1	0.0538292	520.367	6244.4	0.756164	0.6	2833.08		Personnel costs - research
Total												13188.1

## Sheet: Campaign periods
Cost analysis for additional support needed during 2024 campaign
Cost Summary - additive costs of seasonal support during 2024 campaign
Cost Category	Monthly Cost (per site)	4-week implementation at 3 sites	Cost per client (n = 2000)
Personnel costs	1140.43	1578.01	0.789004
Recurrent costs	10.7658	29.8131	0.0149065
Capital costs	4.23628	11.7312	0.00586562
Total	1155.43	1619.55	0.809776
Personnel costs (fixed costs)
No	Item	Description	Salary range (monthly)		Monthly Salary	Currency (1=ZAR, 2=USD)	Exchange rate	Monthly Salary (USD)	Annual Salary (USD)	FTE	Monthly cost (USD)	Annual cost (USD)	Length of busy season (weeks)	Busy season scale-up		Notes	Cost category
			Min	Max										Number of sites	Total cost
1	Enrolled nurse (hub RN)	Increasing 40% FTE to 100% FTE	25000	28000	26500	1	0.0538292	1426.47	17117.7	0.6	855.884	10270.6	4	1	790.047	Scaled up from existing 40% FTE	Fixed costs - personnel
2	Intern	For site	--	--	5286	1	0.0538292	284.541	3414.49	1	284.541	3414.49	4	3	787.96		Fixed costs - personnel
Total											1140.43	13685.1			1578.01
Recurrent costs
No	Item	Description	Monthly Cost	Currency (1=ZAR, 2=USD)	Exchange rate	Monthly cost (USD)	Annual cost (USD)	Length of busy season (weeks)	Busy season scale-up		Notes	Cost category
									Number	Total cost
1	Airtime	For intern to assist with 2wT client management	200	1	0.0538292	10.7658	129.19	4	3	29.8131		Recurrent costs
Total						10.7658				29.8131
Capital costs
No	Item	Description	Unit Cost	Currency (1=ZAR, 2=USD)	Exchange rate	Cost per unit (USD)	Useful life (yrs)	Discount rate	Annuity factor	Annual cost	Proportion of year		% for intervention	Per site		Number of sites	Busy season scale-up		Notes	Cost category
											Month	Busy season		Adj. cost (monthly)	Total for intervention		Adj. cost (monthly)	Total for intervention
1	Tablet	Per site for 2wt client management	4325	1	0.0538292	232.811	5	0.03	4.57971	50.8354	0.0833333	0.0769231	1	4.23628	232.811	3	11.7312	698.434		Equipment (capital cost)
Total														4.23628	232.811		11.7312	698.434

## Sheet: Stepped wedge cost savings
Cost inputs (inclusive of both routine & research-costs during intensive SWD)
Item	Routine	2wT	Notes
General
Number of clients	4256	2586
Average # follow-up visits	2.06	0.07
Moderate/severe AEs (%)	0.0013	0.006
Clients lost to follow-up	342	93
Number of sites	3	3
Duration of study (years)	0.717808	0.717808
Personnel - regular capacity
Staff nurse wage (monthly)	1426.47	1426.47	Aurum Institute pay structure
Hours spent on 2wT (per month)	-	64	stepped wedge study team estimate
IT/data manager wage (monthly)	0	4312.5	Glassdoor
Hours spent on 2wT (per month)	-	10	stepped wedge study team estimate
2wT
SMS system aggregated cost (monthly)	0	132.66	AWS, Africa Is Talking, TextIt
Cost per SMS message	0	0.012919
Avg # messages sent per client	0	20
Hub nurse airtime (monthly)	0	10.7658
Equipment
Laptop (annualized per month)	0	4.81425
Cellphone (annualized per month)	0	0.222196
Post-op counseling
Nurse counseling time (min)	5	10	RCT // assumption
Follow-up visits (in-clinic)
Nurse review time (min)	5.45	5.45	RCT // time-motion study
Tracing
Length of tracing phone call (minutes)	5	5
Number of phone call attempts	3	3
Mean distance to patient home (km)	29.73	29.73	RCT
Litre of petrol (per km)	0.06	0.06	RCT
Price of petrol (per liter)	1.22531	1.22531	Average cost in 2023, Automobile Association of South Africa
Number of home tracing events	3	3	RCT
Unit cost per client for routine and 2wT (USD)
	Routine	2wT	2wT vs routine
2wT-specific	0	3.74954	3.74954
SMS system costs	0	0.441877	0.441877
Messaging costs	0	0.25838	0.25838
Personnel costs	0	3.04929	3.04929
Post-op counseling	0.742955	1.48591	0.742955
Follow-up visits	1.66823	0.0566875	-1.61154
Tracing	0.706019	0.31597	-0.390049
Phone calls	0.179105	0.0801564	-0.0989488
Home visits	0.526913	0.235814	-0.2911
Total cost	3.11721	5.60811	2.49091

## Sheet: Campaign cost savings
Cost inputs
Item	Routine	2wT	Notes
General
Number of clients	1240	760
Average # follow-up visits	2.06	0.07
Moderate/severe AEs (%)	0.0013	0.006
Clients lost to follow-up	99.6429	27.3318
Number of sites	3	3
Duration of study (years)	0.0769231	0.0769231
Duration of busy season (annual)	4	4
Total duration of non-busy season (weeks)	0	0
Busy season - HR support
Staff nurse wage (monthly)	0	1426.47
Hours spent on 2wT (per month)	-	96	Hours to increase existing hub nurse to 100% FTE
Intern wage (monthly)	0	284.541
Hours spent on 2wT (per month)	-	160
Personnel - regular capacity
Staff nurse wage (monthly)	1426.47	1426.47	Aurum Institute pay structure
Hours spent on 2wT (per month)	-	64	stepped wedge study team estimate
IT/data manager wage (monthly)	0	4312.5	Glassdoor
Hours spent on 2wT (per month)	-	10	stepped wedge study team estimate
2wT
SMS system aggregated cost (monthly)	0	132.66	AWS, Africa Is Talking, TextIt
Cost per SMS message	0	0.012919
Avg # messages sent per client	0	20
Hub nurse airtime (monthly)	0	10.7658
Intern airtime (monthly)	0	10.7658
Equipment
Laptop (annualized per month)	0	4.81425
Cellphone (annualized per month)	0	0.222196
Tablet (annualized per month)	0	4.23628
Post-op counseling
Nurse counseling time (min)	5	10	RCT // assumption
Follow-up visits (in-clinic)
Nurse review time (min)	5.45	5.45	RCT // time-motion study
Tracing
Length of tracing phone call (minutes)	5	5
Number of phone call attempts	3	3
Mean distance to patient home (km)	29.73	29.73	RCT
Litre of petrol (per km)	0.06	0.06	RCT
Price of petrol (per liter)	1.22531	1.22531	Average cost in 2023, Automobile Association of South Africa
Number of home tracing events	3	3	RCT
Unit cost per client for routine and 2wT (USD)
	Routine	2wT	2wT vs routine
2wT-specific	0	3.46213	3.46213
Personnel costs		3.04262	3.04262
SMS system costs	0	0.161126	0.161126
Messaging costs	0	0.25838	0.25838
Post-op counseling	0.742955	1.48591	0.742955
Follow-up visits	1.66823	0.0566875	-1.61154
Tracing	0.706019	0.31597	-0.390049
Phone calls	0.179105	0.0801564	-0.0989488
Home visits	0.526913	0.235814	-0.2911
Total cost	3.11721	5.3207	2.20349

## Sheet: Base-case-savings
Cost inputs
Item	Routine	2wT	Notes
General
Number of clients	6000	4000
Average # follow-up visits	2.04	0.07
Moderate/severe AEs (%)	0.0013	0.006
Clients lost to follow-up	482.143	143.852
Number of sites	3	3
Duration of study (years)	1	1
Duration of busy season (annual)	4	4
Total duration of non-busy season (weeks)	48	48
Busy season - HR support
Staff nurse wage (monthly)	0	1426.47
Hours spent on 2wT (per month)	-	96	Hours to increase existing hub nurse to 100% FTE
Intern wage (monthly)	0	284.541
Hours spent on 2wT (per month)	-	160
Personnel - regular capacity
Staff nurse wage (monthly)	1426.47	1426.47	Aurum Institute pay structure
Hours spent on 2wT (per month)	-	64	stepped wedge study team estimate
IT/data manager wage (monthly)	0	4312.5	Glassdoor
Hours spent on 2wT (per month)	-	10	stepped wedge study team estimate
2wT
SMS system aggregated cost (monthly)	0	132.66	Africa Is Talking, TextIt
Cost per SMS message	0	0.012919
Avg # messages sent per client	0	20
Hub nurse airtime (monthly)	0	10.7658
Intern airtime (monthly)	0	10.7658
Post-op counseling
Nurse counseling time (min)	5	10	RCT // assumption
Follow-up visits (in-clinic)
Nurse review time (min)	5.45	5.45	RCT // time-motion study
Tracing
Length of tracing phone call (minutes)	5	5
Number of phone call attempts	3	3
Mean distance to patient home (km)	29.73	29.73	RCT
Litre of petrol (per km)	0.06	0.06	RCT
Price of petrol (per liter)	1.22531	1.22531	Average cost in 2023, Automobile Association of South Africa
Number of home tracing events	3	3	RCT
Unit cost per client for routine and 2wT (USD)
	Routine	2wT	2wT vs routine
2wT-specific	0	1.29953	1.29953
Busy season costs		0.435451	0.435451
SMS system costs	0	0.39798	0.39798
Messaging costs	0	0.25838	0.25838
Personnel costs	0	0.207722	0.207722
Post-op counseling	0.742955	1.48591	0.742955
Follow-up visits	1.65203	0.0566875	-1.59535
Tracing	0.706019	0.31597	-0.390049
Phone calls	0.179105	0.0801564	-0.0989488
Home visits	0.526913	0.235814	-0.2911
Total cost	3.10101	3.1581	0.0570927

## Sheet: Univariate-sensitivity-analysis
			Parameters			Cost Savings												Parameters			Cost Savings
	Item	Notes	Baseline	Min	Max	Min	Max	Range								Item	Notes	Baseline	Min	Max	Min	Max	Range
1	Annual number of clients	From VMMC estimates, SWD (Thomas et al.)	10000	8000	15000	0.26	-0.32	0.58							2	Enrollment rate in 2wT	SWD, -20% - RCT	0.4	0.32	0.75	0.26	-0.45	0.71	1			Greater than 0.15 difference in cost savings
2	Enrollment rate in 2wT	SWD, -20% - RCT	0.4	0.32	0.75	0.26	-0.45	0.71							3	Average # routine follow-up visits	From SWD, +/- 20%	2.04	1.63	2.45	0.34	-0.32	0.66	2
3	Average # routine follow-up visits	From SWD, +/- 20%	2.04	1.63	2.45	0.34	-0.32	0.66							21	Nurse review time (min)	RCT, +/- 20%	5.45	4.36	6.54	0.33	-0.31	0.64	3
4	Moderate/severe AEs (%) - routine	SWD, +/- 20%	0.0013	0.00104	0.00156	0.01	0.01	0							20	Nurse counseling time (min) – 2wT	RCT, +/- 20%	10	8	12	-0.29	0.31	0.6	4
5	Moderate/severe AEs (%) – 2wT	SWD, +/- 20%	0.006	0.0048	0.0072	0.01	0.01	0							1	Annual number of clients	From VMMC estimates, SWD (Thomas et al.)	10000	8000	15000	0.26	-0.32	0.58	5
6	Clients lost to follow-up - routine	SWD, +/- 20%	0.08	0.064	0.096	0.15	-0.13	0.28							8	Duration of busy season (annual)	Per Jackie	4	2	6	-0.2	0.22	0.42	6
7	Clients lost to follow-up – 2wT	SWD, +/- 20%	0.036	0.0288	0.0432	-0.05	0.07	0.12							13	Staff nurse wage (monthly)	SWD, +/- 20%	1426.47	1141.18	1711.76	0.17	-0.15	0.32	7
8	Duration of campaign season (annual)	Per Jackie	4	2	6	-0.2	0.22	0.42							19	Nurse counseling time (min) - routine	RCT, +/- 20%	5	4	6	0.16	-0.14	0.3	8
	Campaign - HR support														27	Number of home tracing events	RCT	3	1	4	0.2	-0.09	0.29	9
9	Staff nurse wage (monthly)	SWD, +/- 20%	1426.47	1141.18	1711.76	-0.03	0.05	0.08							6	Clients lost to follow-up - routine	SWD, +/- 20%	0.08	0.064	0.096	0.15	-0.13	0.28	10
10	Hours spent on 2wT (per month)	SWD, +/- 20%	96	76.8	115.2	-0.03	0.05	0.08							17	SMS system aggregated cost (monthly)	SWD, +/- 20%	132.66	106.13	159.19	-0.07	0.09	0.16	11
11	Intern wage (monthly)	SWD, +/- 20%	284.96	227.97	341.95	-0.03	0.05	0.08							7	Clients lost to follow-up – 2wT	SWD, +/- 20%	0.036	0.0288	0.0432	-0.05	0.07	0.12	12
12	Hours spent on 2wT (per month)	SWD, +/- 20%	160	128	192	-0.03	0.05	0.08							24	Mean distance to patient home (km)	RCT, +/- 20%	29.73	23.78	35.68	0.07	-0.05	0.12	13
	Personnel - routine VMMC implementation														25	Liter of petrol (per km)	RCT, +/- 20%	0.06	0.048	0.072	0.07	-0.05	0.12	14
13	Staff nurse wage (monthly)	SWD, +/- 20%	1426.47	1141.18	1711.76	0.17	-0.15	0.32							26	Price of petrol (per liter)	+/- 20%	1.23	0.98	1.48	0.07	-0.05	0.12	15
14	Hours spent on 2wT (per month)	SWD, +/- 20%	64	51.2	76.8	-0.02	0.04	0.06							18	Avg # messages sent per client	SWD, +/- 20%	20	16	24	-0.04	0.06	0.1	16
15	IT/data manager wage (monthly)	SWD, +/- 20%	1130.41	904.33	1356.49	0	0.01	0.01							23	Number of phone call attempts	RCT	3	1	4	0.07	-0.02	0.09	17
16	Hours spent on 2wT (per month)	SWD, +/- 20%	10	8	12	0	0.01	0.01							9	Staff nurse wage (monthly)	SWD, +/- 20%	1426.47	1141.18	1711.76	-0.03	0.05	0.08	18
	2wT														10	Hours spent on 2wT (per month)	SWD, +/- 20%	96	76.8	115.2	-0.03	0.05	0.08	19
17	SMS system aggregated cost (monthly)	SWD, +/- 20%	132.66	106.13	159.19	-0.07	0.09	0.16							11	Intern wage (monthly)	SWD, +/- 20%	284.96	227.97	341.95	-0.03	0.05	0.08	20
18	Avg # messages sent per client	SWD, +/- 20%	20	16	24	-0.04	0.06	0.1							12	Hours spent on 2wT (per month)	SWD, +/- 20%	160	128	192	-0.03	0.05	0.08	21
	Post-op counseling														14	Hours spent on 2wT (per month)	SWD, +/- 20%	64	51.2	76.8	-0.02	0.04	0.06	22
19	Nurse counseling time (min) - routine	RCT, +/- 20%	5	4	6	0.16	-0.14	0.3							22	Length of tracing phone call (minutes)	RCT, +/- 20%	5	4	6	0.03	-0.01	0.04	23
20	Nurse counseling time (min) – 2wT	RCT, +/- 20%	10	8	12	-0.29	0.31	0.6							15	IT/data manager wage (monthly)	SWD, +/- 20%	1130.41	904.33	1356.49	0	0.01	0.01	24
	Follow-up visits (in-clinic)							0							16	Hours spent on 2wT (per month)	SWD, +/- 20%	10	8	12	0	0.01	0.01	25
21	Nurse review time (min)	RCT, +/- 20%	5.45	4.36	6.54	0.33	-0.31	0.64							4	Moderate/severe AEs (%) - routine	SWD, +/- 20%	0.0013	0.00104	0.00156	0.01	0.01	0	26
	Tracing														5	Moderate/severe AEs (%) – 2wT	SWD, +/- 20%	0.006	0.0048	0.0072	0.01	0.01	0	27
22	Length of tracing phone call (minutes)	RCT, +/- 20%	5	4	6	0.03	-0.01	0.04								Follow-up visits (in-clinic)							0
23	Number of phone call attempts	RCT	3	1	4	0.07	-0.02	0.09								Busy season - HR support
24	Mean distance to patient home (km)	RCT, +/- 20%	29.73	23.78	35.68	0.07	-0.05	0.12								Personnel - regular capacity
25	Liter of petrol (per km)	RCT, +/- 20%	0.06	0.048	0.072	0.07	-0.05	0.12								2wT
26	Price of petrol (per liter)	+/- 20%	1.23	0.98	1.48	0.07	-0.05	0.12								Post-op counseling
27	Number of home tracing events	RCT	3	1	4	0.2	-0.09	0.29								Tracing

## Sheet: Robust sensitivity-analysis
Cost inputs
Item	Routine	2wT	Notes
General
Number of clients	6000	4000
Average # follow-up visits	2.04	0.07
Moderate/severe AEs (%)	0.0013	0.006
Clients lost to follow-up	482.143	143.852
Number of sites	3	3
Duration of study (years)	1	1
Duration of campaign season (annual)	4	4
Total duration of routine VMMC implementation (weeks)	48	48
Campaign - HR support
Staff nurse wage (monthly)	0	1426.47
Hours spent on 2wT (per month)	-	96	Hours to increase existing hub nurse to 100% FTE
Intern wage (monthly)	0	284.541
Hours spent on 2wT (per month)	-	160
Personnel - routine VMMC implementation
Staff nurse wage (monthly)	1426.47	1426.47	Aurum Institute pay structure
Hours spent on 2wT (per month)	-	64	stepped wedge study team estimate
IT/data manager wage (monthly)	0	1130.41	Glassdoor
Hours spent on 2wT (per month)	-	10	stepped wedge study team estimate
2wT
SMS system aggregated cost (monthly)	0	132.66	AWS, Africa Is Talking, TextIt
Cost per SMS message	0	0.012919
Avg # messages sent per client	0	20
Hub nurse airtime (monthly)	0	10.7658
Intern airtime (monthly)	0	10.7658
Equipment
Laptop (annualized per month)	0	6.36667
Cellphone (annualized per month)	0	0.293846
Tablet (annualized per month)	0	4.23628
Post-op counseling
Nurse counseling time (min)	5	10	RCT // assumption
Follow-up visits (in-clinic)
Nurse review time (min)	5.45	5.45	RCT // time-motion study
Tracing
Length of tracing phone call (minutes)	5	5
Number of phone call attempts	3	3
Mean distance to patient home (km)	29.73	29.73	RCT
Litre of petrol (per km)	0.06	0.06	RCT
Price of petrol (per liter)	1.22531	1.22531	Average cost in 2023, Automobile Association of South Africa
Number of home tracing events	4	4	RCT
Unit cost per client for routine and 2wT (USD)
	Routine	2wT	2wT vs routine
2wT-specific	0	1.25036	1.25036
Busy season costs		0.435451	0.435451
SMS system costs	0	0.39798	0.39798
Messaging costs	0	0.25838	0.25838
Personnel costs	0	0.158548	0.158548
Post-op counseling	0.742955	1.48591	0.742955
Follow-up visits	1.65203	0.0566875	-1.59535
Tracing	0.881657	0.394575	-0.487082
Phone calls	0.179105	0.0801564	-0.0989488
Home visits	0.702551	0.314418	-0.388133
Total cost	3.27665	3.18753	-0.0891143
